# Supplementary material for: A Data-Driven Preprocessing Framework for Atrial Fibrillation Intracardiac Electrocardiogram Analysis
Source: Entropy (Basel). 2023 Feb 10;25(2):332. doi: 10.3390/e25020332 (PMC9955244; doi:10.3390/e25020332)
Supplement: Supplementary file 1 [file entropy-25-00332-s001.zip]

Archive with 1 entries (1 files):
- entropy-2053388-supplementary.pdf
